# Supplementary material for: The Impact of Comorbidity and Age on the Risk of Hospitalization and Mortality in Patients with Previous COVID-19 Infection—Based on Nationwide Data
Source: J Clin Med. 2024 Oct 30;13(21):6522. doi: 10.3390/jcm13216522 (PMC11546196; doi:10.3390/jcm13216522)
Supplement: Supplementary file 1 [file jcm-13-06522-s001.zip]

Archive with 1 entries (1 files):
- jcm-3235780-supplementary.pdf
